# Supplementary material for: De Novo Origin of VCY2 from Autosome to Y-Transposed Amplicon
Source: PLoS One. 2015 Mar 23;10(3):e0119651. doi: 10.1371/journal.pone.0119651 (PMC4370482; doi:10.1371/journal.pone.0119651)
Supplement: S1 Table — (XLS) [file pone.0119651.s009.xls]

## Sheet: Sheet1
S1 Table. The versions of genomic assemblies referred to and the sequence information used in this article.
Species	Genome Assemblies	Chromsome location
Hosa	GRCh38	Chr-8: 46840886..46855785
Hosa	GRCh38	Chr-7: 64373739..64377313
Hosa	GRCh38	Chr-Y: 25119966..25151612
Patr	CGSC2.1.4/panTro4	Chr-8: 44473768..44506768
Patr	CGSC2.1.4/panTro4	Chr-7: 62618311..62624396
Patr	CHIMP2.1.4	Chr-Y: 3959516-3965432
Gogo	gorGor3.1/gorGor3	Chr-8: 44640377..44673325
Gogo	gorGor3.1/gorGor3	Chr-7: 61501427..61515983
Papa	Panpan1	unplaced genomic scaffold: NW_003870542.1: 10300739..10306878
Papa	Panpan1	unplaced genomic scaffold: NW_003870421.1: 718072..723072
Nole	Nleu_3.0/nomLeu3	Chr-17: 50473398..50473519
Paan	Panu_2.0/Panu_2.0	Chr-8: 43097538..43122738
Paan	Panu_2.0/Panu_2.0	Chr-3: 53834621..53863566
Chsa	Chlorocebus_sabeus 1.1	Chr-8: 42947688..42961266
Chsa	Chlorocebus_sabeus 1.1	Chr-21: 2426899..2429899
Mamu	MGSC Merged 1.0/rheMac2	Chr-8: 49370070..49398770
Mamu	MGSC Merged 1.0/rheMac2	Chr-3: 61463372..61494177
Caja	WUGSC 3.2/calJac3	Chr-2: 361896..784088
Caja, Callithrix jacchus(common marmosets); Chsa, Chlorocebus sabaeus (green monkeys); Gogo, Gorilla gorilla (western gorillas); Hosa, Homo sapiens(humans); Mamu, Macaca mulatta(rhesus macaques); Paan, Papio anubis(baboons); Papa, Pan paniscus(bonobos); Patr, Pan troglodytes(chimpanzees).
