# Supplementary material for: De Novo Origin of VCY2 from Autosome to Y-Transposed Amplicon
Source: PLoS One. 2015 Mar 23;10(3):e0119651. doi: 10.1371/journal.pone.0119651 (PMC4370482; doi:10.1371/journal.pone.0119651)
Supplement: S2 Table — (XLS) [file pone.0119651.s010.xls]

## Sheet: Sheet1
S2 Table. The bacterial artificial chromosome (BAC) clones of rhesus macaque Y chromosome male-specific region referred to in this article and the sequence information.
BAC clone numbers	GenBank accession numbers	Positions in rhesus MSY sequence assembly
CH250-99F15	AC212487	10480478..10664291
CH250-59H13	AC212028	10421737..10571823
CH250-249M17	AC233735	10343539..10527567
BAC, bacteria artifical clones; Mamu, Macaca mulatta(rhesus macaque)
