# Supplementary material for: De Novo Origin of VCY2 from Autosome to Y-Transposed Amplicon
Source: PLoS One. 2015 Mar 23;10(3):e0119651. doi: 10.1371/journal.pone.0119651 (PMC4370482; doi:10.1371/journal.pone.0119651)
Supplement: S3 Table — (XLS) [file pone.0119651.s011.xls]

## Sheet: Sheet1
S3 Table. The human autosomal fragments longer than 4 kilobase pairs that exhibits high sequence similarities with human VCY2.
Chromosome locations	Strands	Sequence identities with VCY2	Fragment length
Chr-8: 46636671-46863021	(+)	0.85	22.6 kb
Chr-8: 46642508-46844380	(+)	0.842	20.2 kb
Chr-7: 64373112-64377315	(+)	0.859	6.5 kb
Chr:7: 56612152-56616492	(-)	0.812	4.2 kb
