# Supplementary material for: De Novo Origin of VCY2 from Autosome to Y-Transposed Amplicon
Source: PLoS One. 2015 Mar 23;10(3):e0119651. doi: 10.1371/journal.pone.0119651 (PMC4370482; doi:10.1371/journal.pone.0119651)
Supplement: S4 Table — (XLS) [file pone.0119651.s012.xls]

## Sheet: Sheet1
S4 Table. The expression profiles of human BEYLA from non-coding RNA (NONCODE) database derived from RNA-seq expression analysis.
Tissues	RNA-seq Expression Profile (FPKM)
adipose	0
adrenal	0
brain	0.0294164
breast	0
colon	0
foreskin	0
heart	0
kidney	0
liver	0
lung	0
lymph Node	0
ovary	0
prostate	0
skeltal Muscle	0
testes	6.84251
thyroid	0
white Blood Cell	0
FPKM: Fragments Per Kilobase Of Exon Per Million Fragments Mapped.
ZNF680	zinc finger protein 680
